# Supplementary material for: Preoperative CT Evaluation of Abdominal Vasculature and the Risk of Surgical Complications in Colorectal Cancer Resection with Anastomosis: A Systematic Review and Meta-Analysis
Source: Diagnostics (Basel). 2026 May 9;16(10):1449. doi: 10.3390/diagnostics16101449 (PMC13205995; doi:10.3390/diagnostics16101449)
Supplement: Supplementary file 1 [file diagnostics-16-01449-s001.zip]

Archive with 1 entries (1 files):
- diagnostics-4270966-supplementary.pdf
